# Supplementary material for: Left Ventricular Papillary Muscle: Anatomy, Pathophysiology, and Multimodal Evaluation
Source: Diagnostics (Basel). 2024 Jun 16;14(12):1270. doi: 10.3390/diagnostics14121270 (PMC11202998; doi:10.3390/diagnostics14121270)
Supplement: Supplementary file 1 [file diagnostics-14-01270-s001.zip]

Archive with 19 entries (18 files):
- supplement video/
- supplement video/S1 (2).mp4
- supplement video/S10.mp4
- supplement video/S11.mp4
- supplement video/S12 (1).mp4
- supplement video/S13.mp4
- supplement video/S14.mp4
- supplement video/S15.mp4
- supplement video/S16.mp4
- supplement video/S17.mp4
- supplement video/S18.mp4
- supplement video/S2 (1).mp4
- supplement video/S3.mp4
- supplement video/S4.mp4
- supplement video/S5.mp4
- supplement video/S6.mp4
- supplement video/S7.mp4
- supplement video/S8.mp4
- supplement video/S9.mp4
